# Supplementary material for: Identification, characterization and spatiotemporal expression analysis of the FKBP family genes in Locusta migratoria
Source: Sci Rep. 2023 Mar 10;13:4048. doi: 10.1038/s41598-023-30889-1 (PMC10006077; doi:10.1038/s41598-023-30889-1)
Supplement: Supplementary file 1 — Supplementary Table S1. [file 41598_2023_30889_MOESM1_ESM.xlsx]

## Sheet: Gene ID
Saccharomyces cerevisiae		Homo sapiens		Arabidopsis thaliana		Mus musculus		Drosophila melanogaster		Bombyx mori		Caenorhabditis elegans
ScFKBP1	P20081	HsFKBP12	P62942	AtFKBP12	Q8LGG0	MmFKBP12	P26883	DmFKBP12	P48375	BmFKBP12	A0FLQ3	CeFKBP1	Q20107
ScFKBP2	P32472	HsFKBP12.6	P68106	AtFKBP13	Q9SCY2	MmFKBP12.6	Q9Z2I2	DmFKBP13	Q9VGK3	BmFKBP13	Q8T109	CeFKBP2	Q27462
ScFKBP3	P38911	HsFKBP13	P26885	AtFKBP15	Q38935	MmFKBP13	P45878	DmFKBP14	Q9V3V2	BmFKBP45	Q4JI71	CeFKBP3	O16309
ScFKBP4	Q06205	HsFKBP19	Q9NYL4	AtFKBP16	Q944B0	MmFKBP14	P59024	DmFKBP39	P54397	BmFKBP59	Q5CCL2	CeFKBP4	Q23338
		HsFKBP22	Q9NWM8	AtFKBP17	O81864	MmFKBP19	Q9D1M7	DmFKBP59	Q9VL78			CeFKBP5	Q95Q60
		HsFKBP23	Q9Y680	AtFKBP18	Q9LM71	MmFKBP23	O54998					CeFKBP6	O45418
		HsFKBP25	Q00688	AtFKBP19	Q9LYR5	MmFKBP25	Q62446					CeFKBP7	O61826
		HsFKBP36	O75344	AtFKBP20	Q9M2S7	MmFKBP36	Q91XW8					CeFKBP8	Q8I4E5
		HsFKBP38	Q14318	AtFKBP42	Q9LDC0	MmFKBP38	O35465
		HsFKBP51	Q13451	AtFKBP43	F4J9Q6	MmFKBP51	Q64378
		HsFKBP52	Q02790	AtFKBP53	Q93ZG9	MmFKBP52	P30416
		HsFKBP63	O95302	AtFKBP62	Q38931	MmFKBP63	Q9Z247
		HsFKBP65	Q96AY3	AtFKBP65	Q9FJL3	MmFKBP65	Q61576
		HsFKBP133	Q5T1M5	AtFKBP70	Q7DMA9	MmFKBP133	Q6P9Q6
